# Supplementary material for: Ambient but not local lactate underlies neuronal tolerance to prolonged glucose deprivation
Source: PLoS One. 2018 Apr 4;13(4):e0195520. doi: 10.1371/journal.pone.0195520 (PMC5884621; doi:10.1371/journal.pone.0195520)
Supplement: S1 Data — Data for all figures and supplemental figures. (XLSX) [file pone.0195520.s007.xlsx]

## Sheet: Figure 1
1x	3x	1x	3x	3x + CM	3x + gluc	3x + pyruv
62.5	76.5957	72.5807	28.5714	83.3333
77.7778	62.2222	74.6032	30.1587	63.6364
73.8095	60.4167	66.0714	30.9091	68.8889
85.2459	64.5833	58.4906	26.8293	48	68.421	43.9024
67.0213	71.0145	78.7234	39.4737	64.9123	58.8235	41.8605
61.7021	62.7451	60.8696	27.1605	73.2394	45.2055	42
83.3333	80.4348	84.2105	70	87.3016	85.2941	55.5556
61.7021	75	60.8696	37.2881	48.3871	60.3774	53.4247

## Sheet: Figure 2
Figure 2C			Figure 2D
Conditioned Medium (N=14)	Aglycemia (N=9)			Conditioned Media (N=14)															Aglycemia (N=9)
3.17511e-05	7.7967e-06		5	50.9684	27.5812	37.9481	7.18712	0.956753	15.5517	-5.90114	37.1691	34.2552	7.20042	3.82648	14.3991	56.9491	3.7687		19.2803	19.8715	35.1099	20.88	21.7931	59.2746	3.99869	3.1925	10.8164
7.87294e-06	4.70105e-06		30	121.433	80.3452	84.7873	39.49	19.508	37.8627	46.3123	86.9974	99.3229	15.3996	4.66915	13.6604	112.803	33.5442		63.0444	72.7612	51.9224	17.9437	36.4138	164.851	12.8193	82.6769	49.8415
3.13637e-05	1.51168e-06		55	132.44	113.138	104.45	55.0961	27.6406	44.7757	52.4751	150.334	99.9537	31.6031	9.63465	22.0279	141.825	65.7776		103.06	54.7041	79.3847	28.6667	45.6574	128.674	15.3353	108.998	38.5936
1.63078e-05	2.54147e-06		80	150.869	110.594	114.248	59.2984	38.4224	46.65	83.3244	146.047	100.348	42.9064	18.2917	40.815	117.575	68.3662		136.789	81.919	60.5856	23.4675	57.6603	158.864	20.7904	109.956	44.2079
2.67971e-05	7.97642e-06		105	156.186	99.6303	120.308	62.8726	34.7079	63.3926	96.3002	165.02	81.3496	28.5448	35.6432	72.5676	133.082	73.1988		121.477	108.477	95.5206	36.1068	53.6283	153.927	24.1638	107.285	38.3893
2.02665e-06	4.11611e-06
6.2044e-06	9.96278e-06
7.85061e-06	5.18547e-05
3.06451e-06	3.59795e-06
2.03301e-05
6.11393e-06
3.23787e-06
7.12678e-06
1.95664e-05

## Sheet: Figure 3
Figure 3A							Figure 3B			Figure 3C
63.8298			33.3333		44.4445		0 Glucose	+4-CIN		Aglycemia										+4-CIN
63.6364	83.0508	85.2459	50.7936	77.4648	74.6479		0.000292241	0.000471309		1.41659	9.18196	5.56325	2.80681	6.98563	1.26839	15.3966	1.25674			1.03396	0.694911	1.3109	0.64987	0.7902	3.23015	6.78011
51.5151	47.7273	52.6316	32.6923	24.1935	63.964		9.17325e-05	0.000104879		14.301	79.193	44.1422	4.51452	66.2545	28.3119	68.9013	34.0438			20.2597	12.4523	2.80274	1.57169	56.129	10.4405	22.4942
48.3333	51.5151	56.7308	42.8571	52.381	52.0833		3.01413e-05	0.000101435		26.9128	116.545	59.8624	10.1025	91.1198	51.753	95.3453	54.9437			40.5763	37.1953	3.8481	9.0854	76.4038	13.99	36.8589
72.549	59.1549	81.8898	30.137	60	58.1081		6.16703e-05	6.68845e-05		34.5596	127.526	59.8138	19.0416	112.658	69.7407	106.221	70.146			52.837	53.9449	4.19268	13.8319	77.9788	12.8733	37.3847
54.0984	86.2745	84.0909	24.7525	69.2308	71.1864		5.70454e-05	0.000262214		43.2105	140.124	71.195	21.135	126.62	82.8195	124.806	75.2718			52.0778	63.9178	4.00979	14.4827	79.1843	12.2999	46.352
							0.000211746	1.89108e-05
							2.94116e-05	1.09013e-05
							0.000275702

## Sheet: Figure 4
Figure 4C			Figure 4D
Conditioned Medium (N=12)	Aglycemia (N=10)			Conditioned Media (N=12)														Aglycemia (N=10)
3.02581e-05	8.08501e-05		5	3.8045	4.53887	9.85286	3.21037	10.2619	17.8442	4.70561	15.5311	13.3497	2.07126	3.59226	1.39529			3.6627	55.9843	4.30315	2.63214	29.8064	6.85909	15.9903	10.7473	9.64984	4.73531
6.08296e-05	4.38882e-06		30	58.7385	45.6353	25.5234	36.5809	35.5215	43.6717	45.6353	58.232	38.6078	18.1758	26.7473	33.3637			8.27971	61.2318	74.6184	6.84355	20.3556	66.1947	54.8579	28.4774	15.9069	58.0187
3.96155e-06	1.31534e-05		55	78.1252	59.4192	48.7288	49.3274	42.4986	52.6769	60.6894	76.3712	40.7878	34.7039	45.5066	59.2704			20.1436	65.8076	102.269	18.5367	39.4227	79.0592	55.5467	31.0107	29.9433	82.1736
7.63927e-06	1.36274e-05		80	88.9871	65.5598	74.7495	48.6061	47.5988	53.9601	62.3007	73.7362	44.5439	43.8451	51.8007	67.4872			27.6317	66.139	121.476	11.7196	32.7777	72.3301	52.6076	48.9899	40.5258	94.6472
7.75902e-06	1.40787e-06		105	107.127	67.7511	84.2763	68.7172	40.9845	63.8609	65.3859	60.9638	49.8437	45.3362	67.1475	72.487			31.7408	61.9367	133.721	10.0942	37.17	80.4332	52.1839	44.2456	43.2834	94.043
6.65025e-06	1.44509e-05
2.23973e-05	6.27338e-06
3.92198e-05	8.58567e-06
1.21194e-05	1.38631e-05
1.42309e-05	2.39919e-05
2.11261e-05
0.000203739

## Sheet: Figure 5
	Figure 5B
	Aglycemia
micro	96.875	85.7143	92.9825	92.6316	61.7021	68	76.1364	30.9524
mass	91.7293	91.8919	84.2424	90.7692	91.6667	76.6667	77.7174
	+KCl
micro	23.4568	30.5556	64.1975	67.2	35.5556	46.2963	48.8372	23.5294
mass	93.1818	93.7063	92.6471	96	91.0256	73.8095	78.4314
	Figure 5C
	Aglycemia
micro	0.0844471	0.14895	0.1727	0.219612	0.0433046	0.0787842
mass	0.278	0.28285	0.504		0.497675	0.63573
	+KCl
micro	0.0745605	0.10985	0.215	0.0735898	0.0907861	0.079307
mass	0.432688	0.8718	0.5495	0.479927	0.852064	0.336389
Figure 5D
+100 µM 4-CIN							0 Glucose							+300 µM 4-CIN
86.4407	76.0563	85.0746	69.3333	57.8947	72.093		87.8378	90.625	86.6667	83.3333	67.4419	91.1765		63.2653	82.9787	70.5882	58.1395	45.7143	75.8621
Figure 5E
	Aglycemia					+KCl
mass	0.258723	0.63573	0.409589	0.431975		0.176155	0.336389	0.405459	0.814839
astrocyte only	0.274289	0.42862	0.419588	0.479535		0.157265	0.397294	0.440083	0.77906
Figure 5F
	Aglycemia									+KCl
microculture	86.75	79.75	70	61.22						31.91	33.33	28.57	44.73
+lactate	48.48	77.22	62.07	56.98						68	75	48.78	50
Figure 5G
	Aglycemia					+KCl
microculture	0.149582	0.219612	0.0433046	0.0787842		0.123377	0.0735898	0.0907861	0.079307
+lactate	0.589656	0.525899	0.784458	0.948867		0.553285	0.491906	0.250544	0.866802

## Sheet: Supp Figure 1
Absolute			Normalized
10	0		10	0
0.0159	0.00297746		1	0.187264
0.00911	0.00853401		1	0.936818
0.009488	0.00398421		1	0.419942
0.007341	0.00247485		1	0.337134
0.097193	0.00527815		1	0.054306
0.055133	0.00477841		1	0.08667

## Sheet: Supp Figure 2
0 glucose	high K+	high K+ +pyruvate
51.5306	24.8408	50.7463
84.2105	46.8354	75.8389
51.3761	26.8657	85.5263
60.714	26.389	67.257

## Sheet: Supp Figure 3
Capacitance				Input resistance				Access Resistance				Holding current
regular medium	2-1-0	2-1-10		regular medium	2-1-0	2-1-10		regular medium	2-1-0	2-1-10		regular medium	2-1-0	2-1-10
57.02	69.37	47.3		216.3	153.9	920.7		13.1	7.6	10.2		214.9	56.5	0.2
59.1	35.56	30.83		458.7	411.6	1200		13.5	13.9	4.9		27	105.3	4.7
51.47	48.83	70.16		573.5	219.1	439.2		13.7	11.3	12.1		21.2	117.4	42.1
67.08	48.78	18.01		742.1	169.4	814.9		12.9	10.6	8.4		5.4	98.6	10.2
39.63	41.6	56.73		1100	254.5	574.7		12.6	11.9	10.4		7.1	92.5	15.6
40.8	109.45	66.63		922	61.1	395.1		3.7	11.5	14.5		17.3	168	31.9
41.81	39.73	26.45		354.1	359.5	958.1		3.6	14.6	5.7		59.9	54.7	28.1
13.16	24.12	32.4		309.4	1900	1000		11.8	6.2	4.7		180	4.8	10.4
14.14	44.59	58.17		4500	280	225.9		10.6	9	8.5		6.1	36.1	108.5
36.57	46.16	35.33		1200	751	1600		10.8	11	4.3		9.2	17.7	4.3
43.05	29.94	20.47		396.1	1200	2400		3.5	13.5	7.3		53.7	11	1.2
107.44	14.52	38.64		294	2000	893.9		18.1	10.4	11.3		27.2	6.5	23.6

## Sheet: Supp Figure 4
Glucose deprivation
	Saline							+KCl
0	0.0488425	0.142094	0.222605	0.18025				0.107254	0.138612	0.20998	0.279832
0.5	0.0684479	0.397538	0.303579	0.263712				0.137341	0.325755	0.293908	0.292065
1	0.0657852	0.298047	0.346763	0.26665				0.144098	0.466358	0.355677	0.3285
6	0.127015	1.00336	0.583661	0.531854				0.0838032	0.77815	0.646944	0.652016
Glucose 10 mM
	Saline							+KCl
0	0.0204256	0.182349	0.218915	0.350383				0.0583982	0.252135	0.314435	0.250752
0.5	0.118702	0.410656	0.29356	0.413363				0.129185	0.351288	0.474864	0.30911
1	0.174613	0.405772	0.341375	0.393816				0.177122	0.472144	0.511057	0.348625
6	0.67674	0.98949	0.782521	0.860192				0.656248	0.757726	0.980788	0.77353
Conditioned medium
Saline							+KCl
-0.1		10.5141	10.0467	12.4589	15.2425				9.40213	10.4804	11.6546	16.7063
0	11.939	10.1626	10.0891	12.4571	17.8294			10.3855	9.31571	10.181	12.0083	17.4033
0.5	13.4164	10.3224	9.23055	13.0188	18.1312			11.4194	9.74796	11.1205	12.184	17.835
1	11.9339	9.76034	10.0621	13.3625	19.0819			14.2917	9.49439	10.6172	12.5188	18.4436
6	15.7338	10.6568	10.2439	14.258	20.2018			13.7008	8.4076	10.7957	13.6009	19.0566

## Sheet: Supp Figure 5
0 glucose	+TBOA	0 glucose + K+	0 glucose, + K+,TBOA
78.7162	84.1216	69.1983	73.6842
63.754	72.6316	73.6264	76.6839
91.6279	84.7458	91.5966	90.8654
75.1244	64.6865	74.1214	84.6386
